# Supplementary material for: Serum leucine-rich alpha-2-glycoprotein-1 with fucosylated triantennary N-glycan: a novel colorectal cancer marker
Source: BMC Cancer. 2018 Apr 11;18:406. doi: 10.1186/s12885-018-4252-6 (PMC5896117; doi:10.1186/s12885-018-4252-6)
Supplement: Supplementary file 2 — Coefficient Optimization using EXCEL Solver. Process of coefficient optimization of combination assay. (XLSX 18 kb) [file 12885_2018_4252_MOESM2_ESM.xlsx]

## Sheet: Calculate Coefficients
Patient ID	Log_CEA	A2160	Multi		Log(CEA)*0.8 + A2160 *0.6
Coefficient	0.813499	0.581567	1	>	Variable Cells (Solver changes these cells to minimize the target cell)
HEA219	0.568202	1	1.0438
HEA222	0.146128	1.36546	0.912981
HEA226	0.176091	0.599994	0.492187
HEA228	0.477121	0.443457	0.646038
HEA229	0.643453	0.368359	0.737673
HEA237	0	0	0
HEA238	0	0.219663	0.127748
HEA242	0.146128	0	0.118875
HEA243	0.568202	0.73214	0.88802
HEA244	0.342423	0.470464	0.552167
HEA246	0.113943	0	0.0926928
HEA247	0.176091	1.12483	0.797413
HEA249	0.0791812	0.940811	0.611558
HEA254	-0.0457575	0.451421	0.225308
HEA255	0.447158	0.48493	0.645781
HEA256	0.380211	0.282292	0.473473
HEA260	-0.09691	0.19352	0.0337087
HEA262	0	0.371794	0.216223
HEA264	0.146128	0	0.118875
HEA266	0.255273	0.275583	0.367934
HEA267	0.113943	0.60082	0.44211
HEA268	0.770852	0.220142	0.755115
HEA270	0.230449	0.780181	0.641197
HEA271	0.0791812	0.396587	0.295056
HEA279	0.176091	0.744096	0.575991
HEA281	0.176091	0.935319	0.6872
HEA283	0.50515	1.01871	1.00339
HEA288	0.20412	0.809134	0.636617
HEA289	0.278754	0.681851	0.623308
HEA298	0.176091	2.3679	1.52034
HEA302	0.0791812	0.5747	0.39864
HEA304	0.544068	0.423477	0.688879
HEA305	0.60206	0.34559	0.690759
HEA310	0.0791812	0.443508	0.322343
HEA314	1.29447	1.22884	1.7677
HEA318	0.39794	0.770428	0.771779
HEA319	0.176091	0.309159	0.323047
HEA325	-0.0457575	0.362816	0.173778
HEA329	0.0413927	0.432645	0.285285
HEA336	0.39794	1.17195	1.00529
HEA339	0.612784	0.629098	0.864361
HEA342	0.322219	0.902618	0.787058
HEA344	-0.154902	0.45035	0.135896
HEA346	-0.09691	1.54248	0.818221
HEA349	0.342423	0.506427	0.573081
HEA350	0.322219	0.850618	0.756816
HEA352	0.176091	0.41814	0.386426
HEA354	0.20412	0.874842	0.67483
HEA357	0.447158	0.447294	0.623894
HEA359	-0.0457575	0.692095	0.365276
CRC_0001	3.24232	1.92324	3.75611
CRC_0002	1.98543	2.64758	3.15489
CRC_0003	0.643453	0.676722	0.917007
CRC_0007	0.658965	1.39761	1.34887
CRC_0009	0.929419	1.21794	1.46439
CRC_0011	-0.0315171	0.934294	0.517715
CRC_0012	1.87448	2.03123	2.70618
CRC_0014	0.567026	2.13594	1.70347
CRC_0017	0.778151	0.943425	1.18169
CRC_0018	1.57519	0.722301	1.70148
CRC_0019	2.0406	3.09294	3.45878
CRC_0020	1.98	1.97546	2.75959
CRC_0025	0.431364	0.81697	0.826036
CRC_0026	1.65896	1.30801	2.11026
CRC_0028	1.35218	0.947538	1.65106
CRC_0030	1.74115	0.800833	1.88216
CRC_0032	1.52763	1.90193	2.34883
CRC_0033	2.1383	1.98478	2.89379
CRC_0034	1.62014	1.03398	1.91931
CRC_0036	1.33566	2.28176	2.41355
CRC_0037	0.518514	1.42589	1.25106
CRC_0038	1.3927	1.91765	2.2482
CRC_0040	0.763428	1.27247	1.36107
CRC_0044	2.37894	4.12686	4.33531
CRC_0051	2.18949	4.56705	4.43719
CRC_0055	1.27646	0.43926	1.29386
CRC_0058	0.418301	1.01387	0.929922
CRC_0059	1.04139	1.67711	1.82252
CRC_0064	1.65896	1.77755	2.38333
CRC_0065	0.612784	1.8149	1.55398
CRC_0066	0.843233	1.36752	1.48127
CRC_0069	0.30103	2.69031	1.80948
CRC_0070	4.00823	3.57673	5.3408
CRC_0074	1.30963	0.45924	1.33246
CRC_0075	0.929419	1.93338	1.88047
CRC_0076	0.39794	0.942153	0.871649
CRC_0078	0.071882	2.15142	1.30967
CRC_0080	0.579784	0.557019	0.795597
CRC_0085	0.357935	1.14666	0.95804
CRC_0086	0.0374265	0.804057	0.498059
CRC_0087	0.826075	0.905714	1.19874
CRC_0090	0.120574	1.21997	0.807578
CRC_0095	0.518514	1.9426	1.55156
CRC_0096	0.278754	1.8619	1.30958
CRC_0098	0.20412	0.531594	0.475209
CRC_0101	0.716003	1.06843	1.20383
CRC_0102	0.50515	0.867724	0.915579
CRC_0104	0.720986	2.37498	1.96773
CRC_0108	1.44467	0.658049	1.55794
CRC_0110	1.55267	0.996053	1.84237
CRC_0113	0.305351	0.638436	0.619696
CRC_0116	1.55023	0.975211	1.82826
CRC_0117	1.57978	1.58104	2.20463
CRC_0119	1.93601	4.49656	4.18999
CRC_0120	0.31597	0.828149	0.738665
CRC_0122	1.92788	1.44961	2.41138
CRC_0127	1.38021	1.46455	1.97453
CRC_0131	3.16086	0.441465	2.8281
CRC_0132	1.44871	0.669028	1.56761
CRC_0134	0.694605	1.21282	1.2704
CRC_0135	0.571709	1.18744	1.15566
CRC_0140	0.238046	0.603714	0.54475
CRC_0141	1.6097	2.71162	2.88648
CRC_0142	1.02938	0.824263	1.31677
CRC_0143	0.739572	1.08558	1.23298
CRC_0148	0.113943	2.00901	1.26107
CRC_0149	3.08034	2.13382	3.74681
CRC_0150	0.62941	0.889647	1.02941
CRC_0153	-0.221849	0.50095	0.110862
CRC_0155	0.278754	0.590478	0.570168
CRC_0156	2.80175	4.4021	4.83933
CRC_0157	0.834421	0.713474	1.09373
CRC_0158	2.09726	3.85939	3.95061
CRC_0159	1.15836	2.27603	2.26599
CRC_0160	0.167317	1.23351	0.853484
CRC_0161	0.322219	1.89524	1.36433
CRC_0163	1.90768	2.02933	2.73209
CRC_0170	0.532754	0.924509	0.971059
CRC_0172	0.380211	1.73343	1.31741
CRC_0177	0.558709	1.21623	1.16183
			-11.6859	> Target Cell (Solver minimize this value)
