# Supplementary material for: Serum leucine-rich alpha-2-glycoprotein-1 with fucosylated triantennary N-glycan: a novel colorectal cancer marker
Source: BMC Cancer. 2018 Apr 11;18:406. doi: 10.1186/s12885-018-4252-6 (PMC5896117; doi:10.1186/s12885-018-4252-6)
Supplement: Supplementary file 4 — Raw Data. Primary data for analysis. (XLSX 39 kb) [file 12885_2018_4252_MOESM4_ESM.xlsx]

## Sheet: Multibase_BackData
マルチマーカーCEA	Intergroup	pì	1			HEA219	HEA	1	HEA			0	0									0
$B$1:$D$1		A2160_Correct	2			HEA222	HEA	2	CRC			0	0					CRC	HEA
$A$3:$A$132		Multi	3			HEA226	HEA	3				0	0
3						HEA228	HEA	4
0	This sheet includes the calculation history of Multibase. When you delete this sheet, you need to do analysis from beginning.					HEA229	HEA	5
130						HEA237	HEA	6
						HEA238	HEA	7
						HEA242	HEA	8
						HEA243	HEA	9
FALSE						HEA244	HEA	10
2						HEA246	HEA	11
						HEA247	HEA	12
21						HEA249	HEA	13
0						HEA254	HEA	14
						HEA255	HEA	15
3						HEA256	HEA	16
2						HEA260	HEA	17
						HEA262	HEA	18
						HEA264	HEA	19
						HEA266	HEA	20
						HEA267	HEA	21
						HEA268	HEA	22
						HEA270	HEA	23
						HEA271	HEA	24
						HEA279	HEA	25
						HEA281	HEA	26
						HEA283	HEA	27
						HEA288	HEA	28
						HEA289	HEA	29
						HEA298	HEA	30
						HEA302	HEA	31
						HEA304	HEA	32
						HEA305	HEA	33
						HEA310	HEA	34
						HEA314	HEA	35
						HEA318	HEA	36
						HEA319	HEA	37
						HEA325	HEA	38
						HEA329	HEA	39
						HEA336	HEA	40
						HEA339	HEA	41
						HEA342	HEA	42
						HEA344	HEA	43
						HEA346	HEA	44
						HEA349	HEA	45
						HEA350	HEA	46
						HEA352	HEA	47
						HEA354	HEA	48
						HEA357	HEA	49
						HEA359	HEA	50
						CRC_0001	CRC	51
						CRC_0002	CRC	52
						CRC_0003	CRC	53
						CRC_0007	CRC	54
						CRC_0009	CRC	55
						CRC_0011	CRC	56
						CRC_0012	CRC	57
						CRC_0014	CRC	58
						CRC_0017	CRC	59
						CRC_0018	CRC	60
						CRC_0019	CRC	61
						CRC_0020	CRC	62
						CRC_0025	CRC	63
						CRC_0026	CRC	64
						CRC_0028	CRC	65
						CRC_0030	CRC	66
						CRC_0032	CRC	67
						CRC_0033	CRC	68
						CRC_0034	CRC	69
						CRC_0036	CRC	70
						CRC_0037	CRC	71
						CRC_0038	CRC	72
						CRC_0040	CRC	73
						CRC_0044	CRC	74
						CRC_0051	CRC	75
						CRC_0055	CRC	76
						CRC_0058	CRC	77
						CRC_0059	CRC	78
						CRC_0064	CRC	79
						CRC_0065	CRC	80
						CRC_0066	CRC	81
						CRC_0069	CRC	82
						CRC_0070	CRC	83
						CRC_0074	CRC	84
						CRC_0075	CRC	85
						CRC_0076	CRC	86
						CRC_0078	CRC	87
						CRC_0080	CRC	88
						CRC_0085	CRC	89
						CRC_0086	CRC	90
						CRC_0087	CRC	91
						CRC_0090	CRC	92
						CRC_0095	CRC	93
						CRC_0096	CRC	94
						CRC_0098	CRC	95
						CRC_0101	CRC	96
						CRC_0102	CRC	97
						CRC_0104	CRC	98
						CRC_0108	CRC	99
						CRC_0110	CRC	100
						CRC_0113	CRC	101
						CRC_0116	CRC	102
						CRC_0117	CRC	103
						CRC_0119	CRC	104
						CRC_0120	CRC	105
						CRC_0122	CRC	106
						CRC_0127	CRC	107
						CRC_0131	CRC	108
						CRC_0132	CRC	109
						CRC_0134	CRC	110
						CRC_0135	CRC	111
						CRC_0140	CRC	112
						CRC_0141	CRC	113
						CRC_0142	CRC	114
						CRC_0143	CRC	115
						CRC_0148	CRC	116
						CRC_0149	CRC	117
						CRC_0150	CRC	118
						CRC_0153	CRC	119
						CRC_0155	CRC	120
						CRC_0156	CRC	121
						CRC_0157	CRC	122
						CRC_0158	CRC	123
						CRC_0159	CRC	124
						CRC_0160	CRC	125
						CRC_0161	CRC	126
						CRC_0163	CRC	127
						CRC_0170	CRC	128
						CRC_0172	CRC	129
						CRC_0177	CRC	130

## Sheet: Treatment
								Pretreatment				One month after treatment					Three months after treatment					Six months after treatment
ID	Condition	Treatment	Stage	KRAS	Differentiation	Mucinous	BV	CEA	CA19-9	A2642	Multi	RECIST	CEA	CA19-9	A2642	Multi	RECIST	CEA	CA19-9	A2642	Multi	RECIST	CEA	CA19-9	A2642	Multi
CRC_0001	CRC	Chemo	4	Wild	Moderate	non-mucinous	+	1747.1	32526.2	1.92324	3.7478		456.55	5410.45	1.34064	2.93197		140.6	2431	1.94421	2.88491		42.5	805.5	0.669821	1.7046
CRC_0002	CRC	Chemo	4	Wild	Well	mucinous		96.7	27.3	2.64758	3.17689	SD	74.9	23.5	2.75999	3.15558	PD	202.51	23.48	4.6251	4.62021		177.7	21.8	4.6771	4.60601
CRC_0003	CRC	Chemo	4	Wild	Poorly	mucinous	+	4.4	33.1	0.676722	0.920795		2.3	33.5	1.13027	0.967545		2.2	53.3	0.833647	0.774126		1.9	39.8	0.805102	0.706064
CRC_0007	CRC	Chemo	4	Wild	Moderate	non-mucinous		4.56	10.26	1.39761	1.36574		3.39	7.94	2.01901	1.63557		3.5	13.1	2.0464	1.66309	PD	8.95	32.47	2.76932	2.42305
CRC_0009	CRC	Chemo	4	Mutation	Well	non-mucinous	+	8.5	9.2	1.21794	1.4743		10.9	10.4	3.57034	2.97215	PR	5.2	8.6	2.88881	2.30609		6.8	10	3.12751	2.54251
CRC_0011	CRC	Chemo	4	Wild	Well	non-mucinous	+	0.93	3.08	0.934294	0.535362	PR	1.9	5	1.1112	0.889722		2.2	7	2.13501	1.55495		0.78	2	1.91153	1.0606
CRC_0012	CRC	Chemo	4	Wild				74.9	168.3	2.03123	2.71832	PR	27.62	88.12	1.38193	1.98214		22.26	51.06	1.51356	1.98615		62.22	151.71	0.49702	1.73336
CRC_0014	CRC	Surgery	2	Wild	Moderate	non-mucinous		3.69	12.76	2.13594	1.73519		1.3	8	2.59574	1.6486		2.5	11.2	1.63724	1.3007		2.5	10	0.896565	0.856291
CRC_0017	CRC	Chemo	4	Wild	Well	mucinous	+	6	254.7	0.943425	1.18858		2.9	156.4	0.367367	0.590339	SD	2.67	71.37	0.491017	0.635819	SD	3.89	192.34	0.374617	0.69673
CRC_0018	CRC	Chemo	4	Wild	Poorly	non-mucinous		37.6	34.2	0.722301	1.69353		6.4	13.8	1.12109	1.3176	PR	1.71	8.25	1.43506	1.04743		2.53	13.35	0.576537	0.668419
CRC_0019	CRC	Surgery	3		Well	non-mucinous		109.8	197.7	3.09294	3.48825		5.6	24.3	1.76137	1.65537		1.78	14.72	1.9644	1.37897		1.07	13.39	0.471508	0.306412
CRC_0020	CRC	Chemo	4	Wild	Moderate	mucinous	+	95.5	890.5	1.97546	2.76928	SD	19.89	134.83	1.47289	1.92264		6.65	17.65	1.10556	1.32159		6.5	30.9	1.11842	1.32138
CRC_0025	CRC	Chemo	4	Wild	Well	non-mucinous	+	2.7	2.4	0.81697	0.835273	PR	3.5	3.8	1.47234	1.31866	SD	4.5	8.3	1.63291	1.50232		3.2	3.7	0.517479	0.714607
CRC_0026	CRC	Chemo	4	Wild	Moderate	non-mucinous		45.6	6.3	1.30801	2.11198	SD	27.5	4.8	1.42584	2.00697	SD	6.74	3.1	1.48681	1.55501	SD	8.3	4.3	0.872839	1.25897
CRC_0028	CRC	Chemo	4	Mutation	Well	non-mucinous	+	22.5	107	0.947538	1.65027		19.7	67	1.11865	1.70676		21.8	88.2	0.667625	1.47134	PD	43.4	156.1	0.696379	1.72782
CRC_0030	CRC	Chemo	4	Wild				55.1	391.3	0.800833	1.87342	SD	42.99	371.13	1.33381	2.10698	PD	60.6	439.5	1.79878	2.50524	PD	104.06	724.25	1.57233	2.55722
CRC_0032	CRC	Chemo	4	Wild	Moderate	non-mucinous		33.7	3.5	1.90193	2.36326		21.2	5.4	1.81614	2.15075		11.2	4.2	1.48313	1.72925	SD	14.4	4.4	1.60195	1.88786
CRC_0033	CRC	Chemo	4	Wild	Moderate	non-mucinous		137.5	4704.5	1.98478	2.90151	PR	117.4	3188.4	3.84849	3.96483		110.95	90.29	2.21128	2.96287	PD	51	217.74	5.13605	4.44769
CRC_0034	CRC	Chemo	4	Mutation	Moderate	non-mucinous	+	41.7	301.4	1.03398	1.9165		38	296	0.683004	1.67363	SD	85.6	526.3	0.913443	2.09404	PD	97	1025.5	1.22391	2.32376
CRC_0036	CRC	Chemo	4	Wild	Well	non-mucinous		21.66	16.77	2.28176	2.43758		9.9	4.6	3.53889	2.91984		8.31	2.89	5.1509	3.82622		26	7.6	4.16823	3.63291
CRC_0037	CRC	Chemo	4		Moderate	non-mucinous	+	3.3	21.1	1.42589	1.27035		2.31	17.61	1.78253	1.36041		2.2	8.2	2.50779	1.77861	SD	3.4	9.6	1.25623	1.17892
CRC_0038	CRC	Chemo	4	Wild	Moderate	non-mucinous		24.7	37	1.91765	2.26475		21.87	31.45	1.92212	2.22515		12.3	6.8	2.23575	2.21338	PD	92	81.8	1.97798	2.75782
CRC_0040	CRC	Chemo	4	Wild	Moderate	non-mucinous	+	5.8	4.4	1.27247	1.37423		4.5	3.9	1.052	1.15377	SD	4.3	5.4	1.01981	1.11866	SD	7.65	11.24	0.990773	1.30139
CRC_0044	CRC	Chemo	4	Wild				239.3	145.5	4.12686	4.37927		680.87	189.3	2.82979	3.96432	PD	732.63	205.58	2.92591	4.04745	PD	2203.4	363.1	5.89841	6.21352
CRC_0051	CRC	Chemo	3b	Wild	Moderate	non-mucinous	+	154.7	2	4.56705	4.49182	PR	54.86	2	3.21041	3.31765		22.6	<2.0	2.41634	2.53309		2.91	2	2.91536	2.12033
CRC_0055	CRC	Chemo	4	Wild	Moderate	non-mucinous	+	18.9	8	0.43926	1.28473		8.5	12.8	3.37189	2.76667		4.98	10.03	1.39056	1.39212	SD	3.5	11.65	1.22588	1.17078
CRC_0058	CRC	Surgery	2	Wild	Moderate	non-mucinous		2.62	15.43	1.01387	0.942964		3	35.51	1.22194	1.11486		2.4	24.5	0.949141	0.873654		5.69	39.49	0.355996	0.817688
CRC_0059	CRC	Surgery	3a	Wild	Well	non-mucinous		11	10.9	1.67711	1.83938		1.62	10.92	2.92961	1.92538		2.7	6	1.02611	0.960759		12.4	14.2	0.554728	1.20757
CRC_0064	CRC	Chemo	4	Wild	Moderate	non-mucinous		45.6	294.8	1.77755	2.3937		33.9	81.86	2.26009	2.58021		10.4	16	2.16995	2.1156	SD	5.5	13.5	1.74577	1.63975
CRC_0065	CRC	Chemo	4		Well	non-mucinous		4.1	16.9	1.8149	1.57916		2.22	5.69	1.25434	1.02969		4.46	20.96	0.716654	0.949461		4.6	18.93	1.27622	1.29594
CRC_0066	CRC	Chemo		Mutation	Moderate	non-mucinous	+	6.97	12.98	1.36752	1.4951		6	12.84	1.73507	1.66356		4.87	11.44	1.8147	1.63885	PR	3.5	9.7	1.65099	1.42585
CRC_0069	CRC	Surgery	2	Wild	Moderate	non-mucinous		2	18.9	2.69031	1.85501		1.54	30.47	1.51601	1.05962		4.7	38	0.745216	0.984808		6.1	41.2	0.714459	1.05694
CRC_0070	CRC	Chemo	4	Wild	Well	non-mucinous		10191.3	2	3.57673	5.35262		8887.4	2	1.01224	3.76637		6004.1	2.3	3.81451	5.31147		19638.9	2	3.8045	5.71719
CRC_0074	CRC	Chemo	4	Wild	Well	non-mucinous	+	20.4	3.3	0.45924	1.32325		17.6	4.1	4.36724	3.61675	SD	3.5	3.5	0.519814	0.747143		3	4.3	0.777089	0.847951
CRC_0075	CRC	Chemo	4	Wild	Moderate	non-mucinous	+	8.5	14.6	1.93338	1.90356		11.37	28.28	1.91316	1.9925	PR	6.9	22.6	2.06836	1.91209	SD	4.3	19.8	0.973181	1.09068
CRC_0076	CRC	Surgery	3a	Mutation	Moderate	non-mucinous		2.5	22.4	0.942153	0.883644		1.2	3.6	2.4774	1.54978		1.99	4.86	2.07243	1.48254		1.1	3.8	2.4467	1.50113
CRC_0078	CRC	Surgery	1		Well	non-mucinous		1.18	3.11	2.15142	1.34836		0.5	2	0.717674	0.18978		2.2	3.6	0.697773	0.692602		1.4	2.8	0.605334	0.480103
CRC_0080	CRC	Chemo	4		Well	non-mucinous		3.8	9.4	0.557019	0.798039		4.44	15.11	1.22664	1.25389		4.7	13.9	1.16748	1.23816		6.51	17.74	1.77727	1.71723
CRC_0085	CRC	Surgery	2	Wild	Moderate	non-mucinous		2.28	11.96	1.14666	0.974345		1.9	9.8	3.04525	2.05015		2.51	14.85	1.86789	1.44047		2.5	11.6	1.39842	1.1574
CRC_0086	CRC	Surgery	3a	Wild	Moderate	non-mucinous		1.09	33.44	0.804057	0.512375		0.8	24.9	1.05326	0.55443		1	51.9	0.896095	0.537657		1.21	51.96	0.746619	0.5142
CRC_0087	CRC	Surgery	3a	Wild	Moderate	non-mucinous		6.7	3.1	0.905714	1.20429		0.9	4.5	0.692048	0.378623		1.03	4.42	1.09492	0.667223		1.55	6.7	0.820159	0.644361
CRC_0090	CRC	Chemo			Well	non-mucinous		1.32	3.2	1.21997	0.828438		1.9	6.1	1.55448	1.15569		2.08	5.39	1.15852	0.949563	SD	2.2	6.6	1.09184	0.929041
CRC_0095	CRC	Chemo	4	Wild	Moderate	non-mucinous		3.3	2.5	1.9426	1.58037		1.74	11.08	1.40581	1.03593		2	5.2	1.98834	1.43383		1.8	7	0.800728	0.684655
CRC_0096	CRC	Surgery	2	Wild	Well	non-mucinous		1.9	3.89	1.8619	1.34014		1.4	<2.0	2.76442	1.77555		1.5	2.6	2.12628	1.41664		2.1	4.2	1.26425	1.01632
CRC_0098	CRC	Chemo			Moderate	non-mucinous		1.6	5.3	0.531594	0.482252		2.4	6	0.932472	0.863652		3.38	10.68	0.738664	0.866332		4.2	13.8	1.22098	1.23119
CRC_0101	CRC	Surgery	2	Mutation	Moderate	non-mucinous		5.2	11	1.06843	1.21386		0.6	3.6	2.24265	1.16811		0.7	4.1	0.301033	0.0566985		0.9	2.8	0.35638	0.177222
CRC_0102	CRC	Chemo	3b	Wild	Moderate	non-mucinous		3.2	30.8	0.867724	0.924755		1.6	13.7	1.44116	1.02799		2.2	11	1.50901	1.17934	SD	3.71	10.51	1.14971	1.14533
CRC_0104	CRC	Surgery	2	Mutation	Well	non-mucinous		5.26	24.61	2.37498	2.00178		1.2	5.5	1.04858	0.692491		1.48	6.59	1.73405	1.17664		2.93	8.93	1.19264	1.08908
CRC_0108	CRC	Surgery	2	Wild	Well	non-mucinous		27.84	54.95	0.658049	1.55056		4.2	11.3	0.996323	1.09639		3.5	13.5	0.586784	0.787325	SD	2.9	10.7	1.00035	0.970128
CRC_0110	CRC	Chemo	4	Wild	Well	non-mucinous		35.7	59	0.996053	1.83977		17	38.5	1.33142	1.78321	SD	19	57.1	1.76182	2.0801	PD	272.4	92.7	1.35102	2.75878
CRC_0113	CRC	Chemo	3b	Wild	Moderate	non-mucinous		2.02	28.11	0.638436	0.627343		1.08	11.01	0.916806	0.576823		1.79	24.33	0.990834	0.796783		2.1	18.2	0.709727	0.683612
CRC_0116	CRC	Chemo	4	Wild	Well	non-mucinous		35.5	11.3	0.975211	1.82531	PR	15.3	6.3	1.45097	1.81834	CR	4.9	10	1.35983	1.36806	SD	8.4	7.5	1.47936	1.62704
CRC_0117	CRC	Chemo	4	Wild	Well	non-mucinous		38	2	1.58104	2.21245		23.9	2	1.19513	1.8198	SD	44.2	2	1.41233	2.16373	SD	50.8	2	0.548263	1.69365
CRC_0119	CRC	Chemo	4	Mutation	Moderate	non-mucinous	+	86.3	833.5	4.49656	4.24674		136.8	1944	1.12873	2.38611	SD	22.21	390.19	2.97933	2.86484		22.4	266.4	1.36828	1.90117
CRC_0120	CRC	Surgery	3a	Mutation	Well	non-mucinous		2.07	5.29	0.828149	0.749666		0.99	6.84	0.355247	0.209656		1.4	7.5	0.186995	0.229099		1.7	9.25	0.129984	0.26235
CRC_0122	CRC	Chemo	4	Wild	Poorly	non-mucinous		84.7	12.3	1.44961	2.41207	SD	60.29	12.12	1.07455	2.06893	PD	75.75	11.2	1.95274	2.67515		237.3	7.18	0.855543	2.41356
CRC_0127	CRC	Chemo	3a	Wild	Moderate	non-mucinous		24	158.1	1.46455	1.9829		26.9	72.5	0.481589	1.43276	PR	8.07	23.56	1.15813	1.42038		9.06	29.12	1.40352	1.60781
CRC_0131	CRC	Chemo	4	Wild	Moderate	non-mucinous	+	1448.3	323.7	0.441465	2.79357		1081	216.3	0.668313	2.82805	PD	1131.2	211.3	1.53655	3.36476		1168.63	573.02	1.98106	3.64278
CRC_0132	CRC	Chemo	4		Moderate	non-mucinous		28.1	26.9	0.669028	1.56038		42	19.7	0.756587	1.75255	SD	45.4	18.1	0.655871	1.71917		5.5	11.8	0.654146	0.984778
CRC_0134	CRC	Surgery	1	Mutation	Moderate	non-mucinous		4.95	6.07	1.21282	1.28338		1.5	2	1.09883	0.800168		0.5	2.1	1.03596	0.380752		0.7	2.7	1.80338	0.958105
CRC_0135	CRC	Surgery	3a	Wild	Well	non-mucinous		3.73	7.09	1.18744	1.16983		1.4	6.2	0.950239	0.687046		1.5	7.4	0.567597	0.481431		1.7	8.6	0.294612	0.361126
CRC_0140	CRC	Surgery	3a	Wild	Moderate	non-mucinous		1.73	3.45	0.603714	0.552665		1.1	3.6	0.570795	0.375591		2.3	6.9	0.665787	0.688854		2.2	4.9	1.2272	1.01026
CRC_0141	CRC	Chemo	4	Wild	Moderate	non-mucinous	+	40.71	50000	2.71162	2.91473	SD	16.4	50000	5.08007	4.01991	PD	30.8	50000	4.84503	4.09786		354.3	50000	5.12774	5.11614
CRC_0142	CRC	Chemo	4	Mutation	Moderate	non-mucinous	+	10.7	38.7	0.824263	1.31806		15.7	44.1	0.854916	1.46967	PD	17.6	46.5	1.12889	1.67374		19.9	44.3	0.865947	1.55865
CRC_0143	CRC	Surgery	3a	Wild	Well	non-mucinous		5.49	15.6	1.08558	1.24301		2.03	12.81	1.29097	1.02058		2.1	12.7	0.713047	0.685604		3.94	21.35	0.330719	0.674829
CRC_0148	CRC	Chemo	4	Mutation	Moderate	non-mucinous		1.3	2.7	2.00901	1.29656		1.4	4.51	1.27522	0.882032		1.7	4	0.796389	0.662193		1.8	6.5	1.3893	1.0378
CRC_0149	CRC	Chemo	4	Wild	Moderate	non-mucinous		1203.2	3.5	2.13382	3.74456	SD	1340.6	2.9	2.10047	3.76212	SD	289.8	2	1.03996	2.59365		200.8	2	0.680765	2.25067
CRC_0150	CRC	Surgery	2	Wild	Moderate	non-mucinous		4.26	139.24	0.889647	1.03732		4.1	159	1.27726	1.25659		4.6	142.6	1.17329	1.23418		3.5	177.3	0.714058	0.863689
CRC_0153	CRC	Surgery	2	Wild	Moderate	non-mucinous		0.6	3.01	0.50095	0.123091		0.91	3.15	1.17677	0.673292		0.5	3.3	0.581809	0.108261		1	2.1	0.318791	0.191275
CRC_0155	CRC	Chemo	3b	Mutation	Well	non-mucinous		1.9	2	0.590478	0.57729		1.93	2	0.543897	0.554784		2.38	2	0.554702	0.634083		3.6	2	1.16488	1.14397
CRC_0156	CRC	Chemo	4	Wild	Well	non-mucinous		633.5	2247.3	4.4021	4.88266	CR	812.8	1659	1.60669	3.292		457.5	311.4	1.55316	3.06021		4462.61	3746.98	3.11182	4.78676
CRC_0157	CRC	Chemo	3	Mutation	Moderate	non-mucinous	+	6.83	66.05	0.713474	1.09562		5.3	54.3	1.61369	1.54763		4.5	46.9	1.25999	1.27856		3.2	43.4	2.68434	2.01472
CRC_0158	CRC	Chemo	4	Wild				125.1	5603.4	3.85939	3.99344	PR	14.6	410.9	2.4407	2.3959		8.5	139.6	1.66036	1.73975		30.78	523.74	2.82212	2.88389
CRC_0159	CRC	Chemo	4	Wild	Well	non-mucinous		14.4	37	2.27603	2.29231	PR	5	25.1	1.66486	1.55809		2.4	7.9	0.94217	0.869471		0.8	3.2	1.06692	0.562623
CRC_0160	CRC	Surgery	3a	Wild	Moderate	non-mucinous		1.47	6.47	1.23351	0.873963		1.3	4.1	0.780052	0.559186		1.6	4.4	1.49426	1.05985		2.5	4.6	0.87243	0.84181
CRC_0161	CRC	Chemo	4	Wild	Well	mucinous		2.1	235	1.89524	1.39492	PD	4.2	501.6	0.76463	0.957377		7	1726	1.96803	1.8569		8.4	1677.3	1.62612	1.7151
CRC_0163	CRC	Chemo	4	Wild	Moderate	non-mucinous	+	80.85	696.96	2.02933	2.74374		33.2	476.9	2.08689	2.46904	PR	5.88	174.42	2.03371	1.83573		4.2	227.4	1.29211	1.27387
CRC_0170	CRC	Surgery	3a	Wild	Moderate	non-mucinous		3.41	2	0.924509	0.980909		2.4	2	0.780915	0.772718		2.8	2	0.413408	0.605771		4.5	2	0.72312	0.956442
CRC_0172	CRC	Surgery	3a	Mutation	Well	non-mucinous		2.4	8.34	1.73343	1.34423		1.8	8.1	1.76094	1.26078		3	8.6	1.00813	0.986575		3.5	5.3	1.21657	1.16519
CRC_0177	CRC	Surgery	2	Wild	Moderate	non-mucinous		3.62	5.62	1.21623	1.1767		1.8	2.7	1.85878	1.31949		1.9	3.5	1.35045	1.03328		2.79	4.99	1.69228	1.37185
HEA219	Healthy							3.7	7.7	1	1.05456
HEA222	Healthy							1.4	9.3	1.36546	0.936178
HEA226	Healthy							1.5	3.1	0.599994	0.50087
HEA228	Healthy							3	15.7	0.443457	0.647771
HEA229	Healthy							4.4	4.5	0.368359	0.735778
HEA237	Healthy							1	3.5	0	0
HEA238	Healthy							1	10.2	0.219663	0.131798
HEA242	Healthy							1.4	1	0	0.116902
HEA243	Healthy							3.7	12.4	0.73214	0.893845
HEA244	Healthy							2.2	17.6	0.470464	0.556217
HEA246	Healthy							1.3	1.9	0	0.0911547
HEA247	Healthy							1.5	1	1.12483	0.815771
HEA249	Healthy							1.2	8.4	0.940811	0.627832
HEA254	Healthy							0.9	20.4	0.451421	0.234246
HEA255	Healthy							2.8	11.3	0.48493	0.648684
HEA256	Healthy							2.4	12.5	0.282292	0.473544
HEA260	Healthy							0.8	11.2	0.19352	0.0385841
HEA262	Healthy							1	17.2	0.371794	0.223077
HEA264	Healthy							1.4	15.4	0	0.116902
HEA266	Healthy							1.8	30.3	0.275583	0.369568
HEA267	Healthy							1.3	5.2	0.60082	0.451647
HEA268	Healthy							5.9	12.8	0.220142	0.748767
HEA270	Healthy							1.7	6.8	0.780181	0.652468
HEA271	Healthy							1.2	24.3	0.396587	0.301297
HEA279	Healthy							1.5	28.7	0.744096	0.587331
HEA281	Healthy							1.5	5.8	0.935319	0.702064
HEA283	Healthy							3.2	21.5	1.01871	1.01535
HEA288	Healthy							1.6	7.1	0.809134	0.648777
HEA289	Healthy							1.9	6.3	0.681851	0.632114
HEA298	Healthy							1.5	9.4	2.3679	1.56161
HEA302	Healthy							1.2	15.5	0.5747	0.408165
HEA304	Healthy							3.5	2.5	0.423477	0.689341
HEA305	Healthy							4	29.4	0.34559	0.689002
HEA310	Healthy							1.2	1.4	0.443508	0.32945
HEA314	Healthy							19.7	2.1	1.22884	1.77287
HEA318	Healthy							2.5	25.9	0.770428	0.780609
HEA319	Healthy							1.5	1.7	0.309159	0.326369
HEA325	Healthy							0.9	4.9	0.362816	0.181084
HEA329	Healthy							1.1	3.6	0.432645	0.292701
HEA336	Healthy							2.5	22.2	1.17195	1.02152
HEA339	Healthy							4.1	1	0.629098	0.867686
HEA342	Healthy							2.1	13.9	0.902618	0.799346
HEA344	Healthy							0.7	1	0.45035	0.146288
HEA346	Healthy							0.8	1	1.54248	0.847963
HEA349	Healthy							2.2	1	0.506427	0.577794
HEA350	Healthy							2.1	14.5	0.850618	0.768146
HEA352	Healthy							1.5	5.7	0.41814	0.391757
HEA354	Healthy							1.6	9.4	0.874842	0.688201
HEA357	Healthy							2.8	5.8	0.447294	0.626103
HEA359	Healthy							0.9	6.6	0.692095	0.378651
